# Supplementary material for: Commercially Accessible High-Performance Aluminum-Air Battery Cathodes through Electrodeposition of Mn and Ni Species on Fuel Cell Cathodes
Source: Micromachines (Basel). 2023 Oct 14;14(10):1930. doi: 10.3390/mi14101930 (PMC10609553; doi:10.3390/mi14101930)
Supplement: Supplementary file 1 [file micromachines-14-01930-s001.zip]

Archive with 1 entries (1 files):
- micromachines-2660068-supplementary.pdf
